# Supplementary material for: Immunohistochemistry of Colorectal Cancer Biomarker Phosphorylation Requires Controlled Tissue Fixation
Source: PLoS One. 2014 Nov 19;9(11):e113608. doi: 10.1371/journal.pone.0113608 (PMC4237459; doi:10.1371/journal.pone.0113608)
Supplement: Table S1 — Raw H-score data for all cases examined in this study. (XLSX) [file pone.0113608.s001.xlsx]

## Sheet: Sheet1
		Average Pathologist H Score
Specimen ID	Condition	BRAF	PTEN	HIF1a	pBAD	pMEK1/2	pMSK1	pMTOR	pERK	pPRAS40	pAKT	pEGFR	EGFR
1A	2+2	0	15	0	25	90	95	155	60	30	30	15	45
2A	2+2	0	10	0	20	0	90	60	5	0	5	40	252.5
3A	2+2	0	145	0	35	10	185	20	10	90	0	265	115
4A	2+2	0	0	0	15	32.5	155	112.5	30	0	0	82.5	285
6A	2+2	0	70	0	30	0	205	255	105	27.5	0	215	0
7A	2+2	0	30	0	0	0	195	107.5	85	17.5	7	110	5
8A	2+2	0	95	0	0	0	90	140	0	0	0	92.5	130
9A	2+2	0	65	0	80	10	185	170	32.5	22.5	0	245	0
10A	2+2	0	110	0	0	0	155	140	85	20	0	85	25
11A	2+2	0	100	0	35	0.5	195	115	5	195	55	205	180
12A	2+2	0	120	0	25	30	270	75	75	57.5	11	200	95
13A	2+2	0	120	0	0	20	245	130	1	0	0	210	0
14A	2+2	100	0	0	0	0	175	162.5	0	0	32.5	235	0
15A	2+2	0	100	0	20	0	175	55	17.5	62.5	10	15	250
16A	2+2	0	15	0	160	0	230	90	75	12	0	180	150
17A	2+2	0	95	0	35	0	2.5	150	25	65	22.5	155	295
18A	2+2	0	7.5	0	10	0	80	145	65	15	0	110	210
19A	2+2	0	40	0	30	75	140	85	45	15	0	195	245
20A	2+2	0	90	0	155	6	210	107.5	135	20	0	215	155
21A	2+2	0	95	8	50	60	260	105	77.5	0	0	217.5	290
22A	2+2	0	100	0	160	7.5	125	195	225	40	0	155	285
23A	2+2	175	7.5	0	5	0	110	165	30	0	0	205	250
24A	2+2	0	170	20	50	0	210	100	37.5	10	0	65	280
1B	24 hour	0	10	0	12.5	50	115	130	60	55	0	30	130
2B	24 hour	0	10	0	10	0	30	67.5	0	0	0	10	247.5
3B	24 hour	0	110	0	12.5	22.5	250	17.5	10	30	0	260	205
4B	24 hour	0	0	0	15	0	135	60	26	0	0	67.5	247.5
6B	24 hour	0	70	0	0	0	220	255	120	30	0	250	0
7B	24 hour	0	20	0	7.5	0	200	130	80	0	11	215	195
8B	24 hour	0	60	0	0	0	37.5	135	0	0	0	102.5	160
9B	24 hour	0	30	0	10	20	125	115	15	10	0	142.5	265
10B	24 hour	0	110	0	0	0	145	110	42.5	0	0	195	27.5
11B	24 hour	0	70	0	0	0	215	105	0	0	0	215	220
12B	24 hour	0	50	0	0	0	240	100	100	25	11	250	42.5
13B	24 hour	0	15	0	5	0	145	135	1	10	0	240	0
14B	24 hour	100	0	0	17.5	10	120	97.5	0	0	0	190	127.5
15B	24 hour	0	100	0	60	20	205	80	17.5	15	0	17.5	115
16B	24 hour	0	7.5	0	7.5	0	182.5	70	45	0	0	130	117.5
17B	24 hour	0	95	0	155	0	90	155	165	120	0	115	295
18B	24 hour	0	7.5	0	10	0	87.5	145	60	2.5	10	120	262.5
19B	24 hour	0	20	0	35	6	190	90	60	30	0	180	285
20B	24 hour	0	65	0	145	7.5	225	110	120	20	0	230	240
21B	24 hour	0	95	0	40	6	170	75	95	0	0	95	280
22B	24 hour	0	90	0	160	0	100	195	245	7.5	0	0	255
23B	24 hour	125	50	0	12.5	0	115	105	100	5	0	160	265
24B	24 hour	0	170	15	45	0	240	95	50	5	0	125	280
1C	24 hour + ischemia	0	0	0	2.5	0	37.5	150	15	10	0	30	125
2C	24 hour + ischemia	0	10	0	35	0	22.5	175	6	40	10	30	180
3C	24 hour + ischemia	0	30	0	5	12.5	110	20	0	30	0	90	215
4C	24 hour + ischemia	0	0	0	5	0	55	122.5	5	0	0	25	200
6C	24 hour + ischemia	0	45	0	20	10	150	270	30	5	2	125	0
7C	24 hour + ischemia	0	20	0	7.5	6	0	105	100	0	57.5	150	105
8C	24 hour + ischemia	0	80	0	0	0	17.5	55	0	0	0	32.5	235
9C	24 hour + ischemia	0	20	0	7.5	0	45	85	1	0	5	30	215
10C	24 hour + ischemia	0	105	22.5	20	0	50	27.5	35	0	1	0	7.5
11C	24 hour + ischemia	0	110	0	10	0	20	32.5	0	0	0	5	175
12C	24 hour + ischemia	0	75	0	20	0	145	50	10	0	0	30	255
13C	24 hour + ischemia	0	10	0	5	0	95	95	0	0	0	175	0
14C	24 hour + ischemia	100	0	0	17.5	0	80	42.5	0	0	0	5	160
15C	24 hour + ischemia	0	100	0	7.5	10	125	95	25	6	0	12.5	250
16C	24 hour + ischemia	0	7.5	0	10	0	180	72.5	22.5	0	0	70	130
17C	24 hour + ischemia	0	90	0	35	0	50	165	65	40	0	105	295
18C	24 hour + ischemia	0	7.5	0	30	1	70	145	50	0	0	80	267.5
19C	24 hour + ischemia	0	60	0	50	12.5	145	200	230	122.5	0	150	275
20C	24 hour + ischemia	0	12.5	0	140	7.5	170	155	210	20	0	90	235
21C	24 hour + ischemia	0	55	0	40	0	160	75	45	0	0	37.5	270
22C	24 hour + ischemia	0	85	0	65	0	80	195	55	0	0	0	255
23C	24 hour + ischemia	120	80	0	10	0	77.5	0	15	0	0	30	280
24C	24 hour + ischemia	0	137.5	15	60	0	242.5	120	35	0	0	30	275
